# Supplementary material for: On the Microstructure and Properties of Nb-Ti-Cr-Al-B-Si-X (X = Hf, Sn, Ta) Refractory Complex Concentrated Alloys
Source: Materials (Basel). 2021 Dec 10;14(24):7615. doi: 10.3390/ma14247615 (PMC8715753; doi:10.3390/ma14247615)
Supplement: Supplementary file 1 [file materials-14-07615-s001.zip]

Archive with 1 entries (1 files):
- materials-1455997-supplementary.pdf
